# Supplementary material for: Organization of the Human Frontal Pole Revealed by Large-Scale DTI-Based Connectivity: Implications for Control of Behavior
Source: PLoS One. 2015 May 6;10(5):e0124797. doi: 10.1371/journal.pone.0124797 (PMC4422440; doi:10.1371/journal.pone.0124797)
Supplement: S1 Table — Coordinates of cluster peaks are in MNI space. When clusters covered multiple regions, local maxima are reported. Brodmann areas were obtained via the Talairach daemon. BA: Brodmann Area, vox: number of voxels in cluster. (XLSX) [file pone.0124797.s001.xlsx]

## Sheet: STable1
S1 Table. Peaks from clusters showing significant functional co-activation with seeds in the left frontal pole. Coordinates of cluster peaks are in MNI space. When clusters covered multiple regions, local maxima are reported. Brodmann areas were obtained via the Talairach daemon. BA: Brodmann Area, vox: number of voxels in cluster.
Co-activation with Left Dorsal Cluster
Region	BA	Max Z	vox	x	y	z
Medial Frontal Pole	BA10	33.1	12543	-10	58	14
Left Posterior Cingulate	BA31	10.5	1900	-8	-56	18
Left Lateral Occiptal Cortex	BA39	10.5	1117	-48	-70	32
Left Temporoparietal Junction	BA39	8.32	1117	-44	-56	24
Left Lateral Occiptal Cortex	BA19	7.25	1117	-50	-82	10
Right Temporal Pole	BA38	10.7	1100	44	14	-30
Right Middle Temporal Gyrus	BA21	10.6	1100	58	-10	-18
Superior_Temporal_Gyrus(R)	BA39	9.03	552	50	-56	26
Inferior_Frontal_Gyrus(R)	BA45	11.7	547	54	34	8
Left Parhippocampal Gyrus	BA35	7.81	428	-18	-24	-20
Left Hippocampus		6.56	428	-26	-10	-22
Midcingulate Cortex	BA24	8.23	178	2	-18	42
Right Thalamus		7.66	127	20	-30	12
Right Parahippocampal Gyrus	BA36	7.38	118	30	-34	-18
Right Lateral Orbitofrontal Cortex	BA47	8.07	113	32	32	-16
Right Extrastriate Cortex	BA19	7.29	103	34	-92	12
Left Posterior Dorsolateral Prefrontal Cortex	BA8	6.85	90	-36	14	48
Right Lingual Gyrus	BA19	6.89	79	20	-58	-6
Right Rectus Gyrus	BA11	6.65	52	10	34	-20
Co-activation with Left Superior Medial Cluster
Region	BA	Max Z	vox	x	y	z
Medial Frontal Pole	BA10	33.1	8810	-8	62	4
Left Anterior Middle Temporal Gyrus	BA21	10.4	1709	-48	2	-34
Posterior Cingulate	BA23	11.7	1540	-2	-54	22
Left Angular Gyrus	BA39	10.4	979	-48	-70	30
Right Inferior Parietal Lobule	BA39	7.77	327	46	-74	40
Right Inferior Frontal Gyrus, pars triangularis	BA45	9.13	310	54	32	8
Right Posterior Inferior Temporal Gyrus	BA20	8.91	298	62	-12	-26
Posterior Cingulate	BA23	9.17	254	-2	-26	30
Right Temporal Pole	BA38	8.08	204	44	10	-30
Right Superior Frontal Gyrus	BA8	8.05	201	24	34	48
Right Hippocampus		8.08	152	26	-10	-22
Left Posterior Middle Temporal Gyrus	BA21	7.92	149	-58	-42	-4
Right Posterior Dorsolateral Prefrontal Cortex	BA8	7.28	107	44	22	48
Left Parahippocampal Gyrus	BA35	6.66	90	-20	-30	-18
Left Dorsolateral Prefrontal Cortex	BA9	6.73	61	-46	26	38
Right Cerebellum Crus II		7.02	56	30	-80	-36
Co-activation with Left Middle Medial Cluster
Region	BA	Max Z	vox	x	y	z
Frontal Pole	BA10	33.1	12846	-2	58	-8
Posterior Cingulate	BA31	17.2	3293	-6	-56	26
Left Lateral Occipital Cortex	BA39	11.1	1125	-48	-66	28
Right Middle Temporal Cortex	BA20	10	832	58	-12	-24
Right Lateral Occipital Cortex	BA39	10.9	782	44	-70	34
Left Hippocampus		9.73	721	-26	-20	-18
Left Amygdala		5.55		-26	0	-20
Right Parhippocampal Gyrus	BA36	9.51	698	28	-30	-16
Right Inferior Frontal Gyrus, pars triangularis	BA45	7.54	163	52	32	6
Right Temporal Pole	BA38	7.68	156	38	12	-24
Left Posterior Temporal Cortex	BA21	7.41	99	-58	-42	-4
Left Midcingulate Cortex	BA24	8	94	0	0	36
Left Inferior Frontal Gyrus, pars orbitalis	BA47	7.25	93	-46	26	-12
Left Premotor Cortex	BA8	7.6	64	-44	14	50
Left Lateral Frontal Pole	BA10	6.57	63	-46	50	2
Right Extrastriate Visual Cortex	BA19	6.96	54	22	-88	28
Right Superior Temporal Gyrus	BA22	7.41	54	64	0	4
Co-activation with Left Inferior Medial Cluster
Region	BA	Max Z	vox	x	y	z
Frontal Pole	BA11	33.1	15153	-2	54	-18
Left Hippocampus		11.5		-24	-20	-20
Left Temporal Pole	BA38	8.98		-46	14	-32
Left Middle Temporal Gyrus	BA21	8.33		-62	-28	-18
Left Parahippocampal Gyrus	BA35	8.2		-18	-10	-30
Left Amygdala	BA34	8.16		-18	-2	-16
Posterior Cingulate	BA31	16.9	3206	-4	-58	28
Left Angular Gyrus	BA39	13.7	1094	-50	-64	28
Right Hippocampus		10.4	1054	28	-14	-18
Right Amygdala		8.21	1054	32	6	-26
Right Angular Gyrus	BA39	11.3	842	54	-68	30
Right Inferior Temporal Gyrus	BA21	11.1	732	60	-10	-20
Left Middle Temporal Gyrus	BA21	7.26	102	-66	-42	-8
Right Middle Temporal Gyrus	BA21	7.32	99	62	-42	-4
Right Frontal Operculum	BA47	6.53	78	34	22	-4
Left Premotor Cortex	BA6	7.84	69	-38	12	50
Left Caudate		6.83	67	-12	10	10
Left inferior Frontal Gyrus, pars orbitalis	BA47	6.57	61	-50	24	-8
Right Fusiform Gyrus	BA37	8.35	58	44	-42	-28
Left Fusiform Gyrus	BA36	7.16	50	-46	-40	-24
Co-activation with Left Orbital Cluster
Region	BA	Max Z	vox	x	y	z
Frontal Pole	BA11	33.1	4479	-10	60	-16
Left Inferior Temporal Gyrus	BA20	9.92	660	-46	-22	-28
Right Middle Temporal Gyrus	BA21	9.23	601	62	-16	-18
Right Temporal Pole	BA38	9.04	244	28	12	-32
Left Posterior Parahippocampal Gyrus	BA30	8.92	222	-14	-34	-12
Right Inferior Temporal Gyrus	BA20	9.36	183	48	-18	-26
Posterior Cingulate	BA31	8.34	151	-4	-60	20
Right Lateral Orbitofrontal Cortex	BA11	7.89	144	32	36	-14
Dorsomedial Prefrontal Cortex	BA9	8.87	131	4	56	36
Left Lateral Orbitofrontal Cortex	BA47	7.79	128	-38	34	-12
Left Temporal Pole	BA21	7.21	102	-42	8	-34
Precuneus	BA31	7.69	92	-6	-50	42
Right Cuneus	BA19	7.19	71	28	-86	24
Left Cerebellum Crus II	N/A	10.1	60	-14	-90	-38
Left Temporal Pole	BA38	7.43	54	-28	10	-28
Subgenual Anterior Cingulate Cortex	BA32	7.29	51	-8	36	-6
Co-activation with Left Lateral Cluster
Region	BA	Max Z	vox	x	y	z
Frontal Pole	BA10	33.1	9242	-22	56	-4
Right Posterior Dorsolateral Prefrontal Cortex	BA8	8.82	498	28	44	44
Left Inferior Parietal Lobule	BA40	9.98	484	-48	-64	42
Posterior Cingulate	BA31	7.73	224	-10	-62	16
Right Inferior Parietal Lobule	BA40	8.93	194	46	-56	40
Right Dorsolateral Prefrontal Cortex	BA46	8.23	194	50	38	20
Dorsomedial Prefrontal Cortex	BA9	9.27	171	-2	34	36
Left Middle Temporal Gyrus	BA21	8.88	168	-70	-24	-12
Right Middle Temporal Gyrus	BA21	8.54	163	64	-38	-14
Left Posterior Parahippocampal Gyrus	BA36	7.26	127	-22	-38	-8
Right Temporal Pole	BA21	8.02	109	38	4	-36
Left Lateral Occipital Cortex	BA39	7.92	104	-40	-74	24
Pregenual Anterior Cingulate Cortex	BA24	7.23	101	-8	34	8
Right Precuneus	BA31	8.27	95	18	-64	24
Left Inferior Temporal Gyrus	BA20	7.28	66	-48	-6	-32
Left Middle Temporal Gyrus	BA21	9.13	65	-40	-2	-34
Heschl's Gyrus	BA42	7.3	61	-62	-10	12
Right Cuneus	BA7	7.24	58	16	-78	38
Left Frontal Operculum	BA47	6.68	57	-28	20	-12
Midcingulate Cortex	BA24	6.84	56	-10	-18	34
Left Temporooccipital Cortex	BA21	7.13	55	-66	-46	-12
