# Supplementary material for: Organization of the Human Frontal Pole Revealed by Large-Scale DTI-Based Connectivity: Implications for Control of Behavior
Source: PLoS One. 2015 May 6;10(5):e0124797. doi: 10.1371/journal.pone.0124797 (PMC4422440; doi:10.1371/journal.pone.0124797)
Supplement: S2 Table — Coordinates of cluster peaks are in MNI space. When clusters covered multiple regions, local maxima are reported. Brodmann areas were obtained via the Talairach daemon. BA: Brodmann Area, vox: number of voxels in cluster. (XLSX) [file pone.0124797.s002.xlsx]

## Sheet: STable2
S2 Table. Peaks from clusters showing significant functional co-activation with seeds in the right frontal pole. Coordinates of cluster peaks are in MNI space. When clusters covered multiple regions, local maxima are reported. Brodmann areas were obtained via the Talairach daemon. BA: Brodmann Area, vox: number of voxels in cluster.
Co-activation with Right Dorsal Cluster
Region	BA	Max Z	vox	x	y	z
Frontal Pole	BA10	33.1	8614	16	60	12
Right Angular Gyrus	BA39	9.41	728	50	-72	38
Left Inferior Parietal Lobule	BA39	9.75	644	-48	-70	46
Posterior Cingulate	BA31	9.53	498	8	-52	30
Right Inferior Frontal Gyrus, pars triangularis	BA45	9.24	462	54	30	8
Right Temporal Pole	BA38	8.07	374	36	6	-24
Left Posterior Middle Temporal Gyrus	BA21	8.86	309	-54	-16	-24
Precuneus	BA7	8.26	231	-12	-50	40
Right Inferior Frontal Gyrus, pars orbitalis	BA47	8.17	205	50	30	-8
Left Inferior Frontal Gyrus, pars triangularis	BA45	7.32	137	-52	30	4
Right Lateral Orbitofrontal Cortex	BA11	8.42	128	40	54	-12
Right Hippocampus		6.83	103	24	-10	-14
Midcingulate Cortex	BA24	7.46	102	0	-16	40
Posterior Cingulate	BA31	7.46	99	-12	-56	20
Left Hippocampus		7.77	76	-18	-8	-16
Left Cerebellum Crus II	N/A	8.78	68	-28	-76	-36
Right Cerebellum Crus II	N/A	8	64	24	-80	-36
Right Premotor Cortex	BA6	7.95	59	48	14	52
Left Dorsolateral Prefrontal Cortex	BA9	7.53	57	-44	22	40
Right Posterior Middle Temporal Gyrus	BA20	7.38	54	54	-34	-12
Co-activation with Right Medial Cluster
Region	BA	Max Z	vox	x	y	z
Frontal Pole	BA10	33.1	7284	10	60	0
Posterior Cingulate	BA23	9.49	1172	4	-56	22
Left Temporoparietal Junction	BA39	9.1	463	-52	-62	24
Right Inferior Frontal Gyrus, pars orbitalis	BA47	8.6	237	44	32	-6
Right Angular Gyrus	BA40	7.01	195	54	-54	36
Right Temporal Pole	BA21	9.81	186	50	4	-38
Right Parahippocampal Gyrus	BA35	7.28	122	22	-24	-22
Left Anterior Middle Temporal Gyrus	BA21	7.21	99	-58	-8	-18
Right Anterior Middle Temporal Gyrus	BA21	7.72	96	64	-12	-18
Left Hippocampus	BA34	7.8	82	-16	-10	-18
Left Amygdala		5.78		-20	-2	-20
Subcallosal Anterior Cingulate Cortex	BA25	6.88	65	2	10	-12
Left Caudate	N/A	7.77	59	-18	16	14
Co-activation with Right Ventral Cluster
Region	BA	Max Z	vox	x	y	z
Frontal Pole	BA11	33.1	7427	10	60	-16
Posterior Cingulate	BA29	8.85	832	12	-50	20
Right Hippocampus	N/A	8.38	416	34	-14	-18
Right Posterior Middle Temporal Gyrus	BA21	9.15	352	68	-28	-10
Right Temporal Pole	BA38	9.93	338	26	8	-34
Left Anterior Middle Temporal Gyrus	BA21	8.04	277	-44	-4	-18
Right Superior Frontal Gyrus	BA8	8.71	235	30	40	48
Left Posterior Middle Temporal Gyrus	BA21	8.8	188	-64	-16	-16
Left Fusiform Gyrus	BA36	9.85	165	-46	-42	-28
Right Posterior Inferior Temporal Gyrus	BA20	8.55	77	62	-18	-22
Right Parahippocampal Gyrus	BA34	9.17	72	14	2	-20
Right Lateral Occipital Cortex	BA39	7.22	59	50	-64	26
Middle_Temporal_Gyrus(R)	BA21	7.62	55	52	2	-38
Left Inferior Frontal Gyrus, pars triangularis	BA47	7.56	51	-54	30	2
Co-activation with Right Lateral Cluster
Region	BA	Max Z	vox	x	y	z
Frontal Pole	BA10	33.1	9097	26	60	-6
Right Inferior Parietal Lobule	BA40	9.3	739	42	-60	48
Precuneus	BA7	8.93	391	10	-64	52
Subgenual Anterior Cingulate Cortex	BA24	9.5	385	10	30	10
Posterior Cingulate	BA31	9.01	363	8	-38	34
Anterior Insula	BA13	8.24	255	-24	16	-4
Dorsomedial Prefrontal Cortex	BA8	8.32	226	2	28	42
Right Posterior Middle Temporal Gyrus	BA21	8.57	212	62	-40	-12
Left Anterior Inferior Temporal Gyrus	BA21	9.05	161	-52	-16	-24
Right Frontal Operculum	BA47	8.19	147	26	12	-18
Right Hippocampus		6.91	143	28	-14	-20
Left Inferior Parietal Lobule	BA40	7.84	139	-42	-52	44
Right Temporal Pole	BA21	8.88	116	50	8	-30
Gyrus Rectus	BA11	9.73	91	-6	32	-30
Right Cerebellum Crus II	N/A	8.32	68	38	-44	-40
Left Premotor Cortex	BA6	6.73	61	-34	10	62
Right Anterior Middle Temporal Gyrus	BA20	7.17	61	60	-14	-22
Left Cerebellum Crus I/II	N/A	7.45	57	-36	-84	-30
Left Inferior Frontal Gyrus, pars orbitalis	BA47	6.75	52	-30	24	-18
Left Inferior Frontal Gyrus, pars opercularis	BA44	6.43	51	-48	10	14
Left Cerebellum Crus II	N/A	9.26	50	-14	-84	-32
Left Cerebellum Lobule VIII	N/A	6.75	50	-32	-54	-44
